# Supplementary material for: Synergistic Removal of Diclofenac via Adsorption and Photocatalysis Using a Molecularly Imprinted Core–Shell Photocatalyst
Source: Materials (Basel). 2025 May 15;18(10):2300. doi: 10.3390/ma18102300 (PMC12113530; doi:10.3390/ma18102300)
Supplement: Supplementary file 1 [file materials-18-02300-s001.zip]

Archive with 1 entries (1 files):
- materials-3608192-supplementary.pdf
